# Supplementary material for: Identification and characterization of specific motifs in effector proteins of plant parasites using MOnSTER
Source: Commun Biol. 2024 Jul 12;7:850. doi: 10.1038/s42003-024-06515-9 (PMC11239862; doi:10.1038/s42003-024-06515-9)
Supplement: Supplementary file 4 — Supplementary Data 1 [file 42003_2024_6515_MOESM4_ESM.xls]

## Sheet: 1.1
#Supplementary Data 1.1: PROMOCA alignments for selected CLUMPs (10, 2, 4, 7) from MOnSTER oomycetes application
#Columns: selected CLUMPs (10, 2, 4, 7) from MOnSTER oomycetes application and their PROMOCA alignment (input for WebLogo3.0)
CLUMP10	CLUMP2	CLUMP4	CLUMP7
RFQR_	DEERG__	IHVLM__	VHVLVV__
RHLR_	EEERA__	LFAAKK_	IHVLVM__
KKAIK	DEERGI_	MVKLF__	VNVLV___
RNLR_	_GEERG_	LFLAKQ_	IHVLV___
KDAIK	ELQGED_	LFLAKR_	_HVLVVVP
RMLR_	EHAQT__	LQLFLA_	VHVLVA__
RRLR_	_GEKTA_	LFLAWK_	VHVLVE__
RSLR_	_GEKTT_	LFCAI__	_QIHVL__
RLLR_	DEERGF_	MVTLY__	VHVLQ___
KEAIK	EEERG__	VKLFC__	IHVLVA__
	DEERW__	LFLAKA_	IHVLVV__
	_YGDEK_	MVTLF__	IHVLVE__
	DEERGP_	_KLFCA_	FHVLV___
	DEERGW_	MVKLFC_	VHILV___
	_MEERG_	MVMLF__	IHILV___
	DEERAF_	FIENAAL	VDDFL___
	_AKNPTK	MVKLL__	IHVLVD__
	DEERI__	_KLFLA_	VHVLV___
	DEERA__	_QLFLA_	IHVLVK__
	DEERAI_	LQLFLAK	LKDAI___
	_SEERG_	MVKLV__	VHVIV___
	DEERAW_	LFLARK_	VHVLVK__
	DEERGL_	LYLAKK_
	DEERGG_	LFLAKK_
	DEERV__	FCAIV__
	DEERGV_	LFLAKT_
		VHVLM__
		FIEAAVL
		LFLAKE_
		FIEDAAL
		MVKLY__

## Sheet: 1.2
#Supplementary Data 1.2: PROMOCA alignments for best scoring CLUMPs (10, 2, 4, 7, 6, 9) from MOnSTER oomycetes application
#Columns: best scoring CLUMPs (10, 2, 4, 7, 6, 9) from MOnSTER oomycetes application and their PROMOCA alignment (input for WebLogo3.0)
CLUMP10	CLUMP2	CLUMP4	CLUMP7	CLUMP6	CLUMP9
RFQR_	DEERG__	IHVLM__	VHVLVV__	__YYDPAR	_IITCD_
RHLR_	EEERA__	LFAAKK_	IHVLVM__	QFKEW___	TITCH__
KKAIK	DEERGI_	MVKLF__	VNVLV___	_FHVLFE_	TATCD__
RNLR_	_GEERG_	LFLAKQ_	IHVLV___	_FHVTFE_	TITCD__
KDAIK	ELQGED_	LFLAKR_	_HVLVVVP	QFKDW___	TITGD__
RMLR_	EHAQT__	LQLFLA_	VHVLVA__	_WHFFW__	CAIDG__
RRLR_	_GEKTA_	LFLAWK_	VHVLVE__	NFKIW___	TIACD__
RSLR_	_GEKTT_	LFCAI__	_QIHVL__	QFKQW___	GITCD__
RLLR_	DEERGF_	MVTLY__	VHVLQ___	QFKRW___	TIRCD__
KEAIK	EEERG__	VKLFC__	IHVLVA__	_WRFFW__	_AITCD_
	DEERW__	LFLAKA_	IHVLVV__	__YYDPTR	TITCE__
	_YGDEK_	MVTLF__	IHVLVE__	QFKKW___	TIYCD__
	DEERGP_	_KLFCA_	FHVLV___	QFKTW___	__EITCD
	DEERGW_	MVKLFC_	VHILV___	__RYLR__
	_MEERG_	MVMLF__	IHILV___	_WHFSW__
	DEERAF_	FIENAAL	VDDFL___	__RFLR__
	_AKNPTK	MVKLL__	IHVLVD__	_MVKFF__
	DEERI__	_KLFLA_	VHVLV___	_FHVLFK_
	DEERA__	_QLFLA_	IHVLVK__	_MFKIW__
	DEERAI_	LQLFLAK	LKDAI___	_FHRQFE_
	_SEERG_	MVKLV__	VHVIV___	QFKAW___
	DEERAW_	LFLARK_	VHVLVK__	QFAKW___
	DEERGL_	LYLAKK_		QFQKW___
	DEERGG_	LFLAKK_		__YGDHA_
	DEERV__	FCAIV__		_LFKKW__
	DEERGV_	LFLAKT_		_MFKKW__
		VHVLM__		QFKIW___
		FIEAAVL		NFKAW___
		LFLAKE_		NFKVW___
		FIEDAAL		QFKVW___
		MVKLY__		_WQFFW__
				NFAKW___

## Sheet: 1.3
#Supplementary Data 1.3: PROMOCA alignments for best scoring CLUMPs (1, 2, 5, 3, 7, 10) from MOnSTER plant parasitic nematodes application
#Columns: best scoring CLUMPs (1, 2, 5, 3, 7, 10) from MOnSTER plant parasitic nematodes application and their PROMOCA alignment (input for WebLogo3.0)
CLUMP1	CLUMP2	CLUMP5	CLUMP3	CLUMP7	CLUMP10
CGSGG	KDKC__	EKEKG___	__TEKGT__	_YFRAP____	GQDCV__
CCCGG	KDKM__	_KEEKKT_	___DQPQK_	_PPFGQLS__	_ACGVKN
CGGGY	KDKK__	_KEEDK__	GHWT_____	_PPYGKLS__	_AWAKT_
CGCCG	KEGKK_	___GEEKK	_TPKEK___	PYPGQ_____	_FDAPQ_
CCSGY	KDKSKK	___GEETK	___NKDKAC	_YFGAP____	GWASE__
CGNCG	KKETK_	_EEGKK__	_CPKET___	_PPYGRLS__	TEYGD__
CGIGG	KDCK__	_DEEKK__	_HWTQ____	__GNGW____	CGIGR__
CLIGG	KEHKK_	_KEETK__	_CPWSK___	_GMSLYWS__	_AWANT_
CGDGF	KNEKK_	_KEEEK__	_KMKG____	__INNG____	GWAGE__
CGGGA	KDAK__	_KEEQK__	_HWSQQ___	ASPPN_____	YSRAP__
CGICG	KPKEK_	_KEEKK__	GHWTQ____	__PQPQN___	_PAPQK_
CCCGF	KKGKK_	_KEEKG__	_HWTQL___	_PPYGQLS__	_VTEYG_
CGDCG	KKEKK_	EKEKK___	_CPKYK___	_PPYGRLP__	GQDC___
CGGGF	_GDKK_	_EEETK__	_HWTQM___	_PPGN_____	_AGEPC_
CGNCR	KENKK_	_EDKK___	__PTHPIR_	_PPYGQLA__	YPGQD__
CQNGG		_EEERK__	__GEGKK__	_GPYPG____	TEYGT__
CGCCA		_KEETG__	___DAPQK_	___NGQP___	GWENT__
		_KEERK__	__PTHP___	_GIGHW____	_AWADT_
		_EEERG__	_HWSQM___	FSPPY_____	_AWWGE_
		_EEEKK__	__KGWWS__	__VNPPY___	SEYGT__
			_HFTQM___	LGPYP_____	YGRAP__
			__SEKGC__	_YFRLP____	TEYG___
			_CPKKC___	_GWWWG____	TEYGC__
			_CPKEK___	_GMSLFWS__	_ADPPY_
				___KGWW___	_AFDAP_
				_PYGNYGE__	YRAGEP_
				_GMSMYWS__	_PGQDC_
				___RGALGPY	_QDCVA_
					CGEGE__
					_DAPQN_

## Sheet: 1.4
#Supplementary Data 1.4: CLUMPs per plant parasitic nematodes species
#Columns: CLUMP ID (1,2, 3, 5, 7, 10); remaining sequences with no CLUMP assigned;Species ID
1	2	3	5	7	10	_None	id_spp
25	33	43	24	30	25	67.4036	minc
9	17	27	9	21	13	32.3855	mjav
19	27	26	19	27	20	45.3543	mare
0	0	0	1	0	0	0	mhap
1	1	0	0	1	0	6.66667	mchi
0	0	0	0	1	1	4.66667	mgra
0	0	1	0	3	3	3.5	gros
0	0	0	0	0	0	4	gpal
0	0	2	0	2	1	1.33333	have
1	11	2	5	7	10	30.5357	hgly
0	15	3	6	10	14	25.4386	hsch
2	4	1	1	4	2	18.6429	rsim
0	0	0	0	0	0	2	bxyl

## Sheet: 1.5
#Supplementary Data 1.5: InterProScan domains and CLUMPs co-occurrences
#Columns: CLUMP ID, domain of class 1-5 (see Figure 5 for description of the classes), sp=signal peptide, coil=coil domain, mb=disordered region by MobiDB-lite, sequences with only sp, mb and coil in the sequence, no other domains, remaining sequences not having domains, ..., number of species having that combination of CLUMP and domain, number of sequences per species (see Figure 4 for explicite…
CLUMP/s	dc1	dc2	dc3	dc4	dc5	sp	sp+mb	sp+coil	mb	mb+coil	coil	sp+mb+coil	SP_Mb_Coil_dOnly	rest_of_seq	eff_with_CLUMP/s	n_species	minc	mjav	mare	mhap	mchi	mgra	gros	gpal	have	hgly	hsch	rsim	bxyl
CLUMP2	-	-	-	-	-	-	-	-	-	-	-	-	37	3	40	-	-	-	-	-	-	-	-	-	-	-	-	-	-
CLUMP1	13	-	-	-	-	7	-	-	1	-	-	-	7	14	34	4	5	3	4	-	1	-	-	-	-	-	-	-	-
CLUMP7	-	2	-	-	-	2	-	-	-	-	-	-	16	7	25	1	-	-	-	-	-	-	-	-	-	-	2	-	-
CLUMP7,10	-	23	-	-	-	9	12	-	-	-	-	2	-	-	23	7	4	2	4	-	-	-	2	-	-	5	4	2	-
CLUMP2,5	-	-	8	-	-	-	-	-	-	1	-	7	14	-	22	3	3	2	3	-	-	-	-	-	-	-	-	-	-
CLUMP3	-	-	1	-	-	1	-	-	-	-	-	-	12	7	20	-	-	-	-	-	-	-	-	-	-	-	-	-	-
CLUMP2,3	-	-	3	16	-	-	-	3	-	-	6	-	-	-	19	3	9	6	4	-	-	-	-	-	-	-	-	-	-
CLUMP5	-	-	-	-	-	-	-	-	-	-	-	-	17	1	18	-	-	-	-	-	-	-	-	-	-	-	-	-	-
CLUMP3,7,10	-	-	-	-	17	11	-	-	-	-	-	-	-	-	17	7	4	3	4	-	-	-	1	-	1	1	3	-	-
CLUMP10	-	1	-	-	-	-	-	-	-	-	-	-	11	2	14	1	-	1	-	-	-	-	-	-	-	-	-	-	-

## Sheet: 1.6
#Supplementary Data 1.6: Characteristics of recently published effectors of M. incognita, and the new one
#Columns: sequence ID, other common name for sequence ID, secretion localization based on in situ hybridisation, reference publication, presence of signal peptide and absence of transmembrane domain, nematode specific sequence, presence of CLUMPs (how many motifs in which clump), motif sequence (if more than one motif is found in the sequence from the same CLUMP it is indicated in the “xn” format…
Sequence_identity	Known as	Evidence for secretion (in situ hybridisation)	Reference	SP-noTM	Nematode specificity	CLUMP	Motif/s
Minc3s00081g03887	MiTSPc	Subventral glands	Pu et al. 2022	yes	conserved	1 CLUMP5 motif	KEEDK
Minc3s00519g13668	Minc3s00519g13668	Dorsal gland	Rocha et al., 2023	yes	plant-parasitic nematodes	5 CLUMP2 motifs	KDAK (x5)
Minc3s00147g06033	MiCE108	Subventral glands	Yu et al., 2024	yes	conserved	1 CLUMP3, 1 CLUMP7, 1 CLUMP10 motifs	GHWTQL, GIGHW, CGIGR
Minc3s00056g02931	Minc04572_MiEFF72	Subventral glands	This study	yes	Meloidogyne spp.	1 CLUMP5 motif	GEEKK
